# Supplementary material for: The conserved outer mitochondrial membrane protein Mtch regulates mitophagy during Drosophila intestinal development
Source: PLoS Biol. 2026 Jan 23;24(1):e3003616. doi: 10.1371/journal.pbio.3003616 (PMC12829841; doi:10.1371/journal.pbio.3003616)
Supplement: S1 Data — (XLSX) [file pbio.3003616.s011.xlsx]

## Sheet: Fig 1B
Control	Mtch RNAi		Table Analyzed	Mtch RNAi ATP5 mean intensity
4.062	56.275
7.322	55.052		Column B	Mtch RNAi
4.921	50.091		vs.	vs.
4.395	50.915		Column A	Control
2.214	38.317
3.745	85.237		Paired t test
6.461	57.476		P value	<0.0001
6.728	85.158		P value summary	****
11.907	59.692		Significantly different (P < 0.05)?	Yes
9.815	57.566		One- or two-tailed P value?	Two-tailed
4.434	47.524		t, df	t=12.22, df=10
			Number of pairs	11
			How big is the difference?
			Mean of differences (B - A)	52.48
			SD of differences	14.25
			SEM of differences	4.295
			95% confidence interval	42.91 to 62.05
			R squared (partial eta squared)	0.9372
			How effective was the pairing?
			Correlation coefficient (r)	0.1856
			P value (one tailed)	0.2924
			P value summary	ns
			Was the pairing significantly effective?	No

## Sheet: Fig 1D
MtchΔ/+	MtchΔ		Table Analyzed	Mtch 2a ATP5 mean intensity
10.049	114.454
18.68	50.13		Column B	MtchΔ
7.985	111.931		vs.	vs.
2.214	77.033		Column A	MtchΔ/+
3.281	42.366
6.448	84.756		Paired t test
13.981	70.056		P value	<0.0001
9.861	126.84		P value summary	****
7.108	94.365		Significantly different (P < 0.05)?	Yes
6.347	64.775		One- or two-tailed P value?	Two-tailed
5.959	72.397		t, df	t=8.286, df=11
12.578	40.02		Number of pairs	12
			How big is the difference?
			Mean of differences (B - A)	70.39
			SD of differences	29.43
			SEM of differences	8.495
			95% confidence interval	51.69 to 89.08
			R squared (partial eta squared)	0.8619
			How effective was the pairing?
			Correlation coefficient (r)	-0.1243
			P value (one tailed)	0.3501
			P value summary	ns
			Was the pairing significantly effective?	No

## Sheet: Fig 1F
MtchΔ/+	MtchΔ
2.421	43.281		Table Analyzed	Mtch 2a Ref2p mean intensity
2.052	17.985
2.544	27.281		Column B	MtchΔ
3.737	52.706		vs.	vs.
1.568	54.27		Column A	MtchΔ/+
1.495	75.003
7.694	71.688		Paired t test
0.781	33.052		P value	<0.0001
1.069	32.618		P value summary	****
2.67	53.76		Significantly different (P < 0.05)?	Yes
			One- or two-tailed P value?	Two-tailed
			t, df	t=7.700, df=9
			Number of pairs	10
			How big is the difference?
			Mean of differences (B - A)	43.56
			SD of differences	17.89
			SEM of differences	5.657
			95% confidence interval	30.76 to 56.36
			R squared (partial eta squared)	0.8682
			How effective was the pairing?
			Correlation coefficient (r)	0.4754
			P value (one tailed)	0.0825
			P value summary	ns
			Was the pairing significantly effective?	No

## Sheet: Fig 1I
W1118	NP1-GAL4>Mtch RNAi
0.103	0.224
0.119	0.321		Table Analyzed	Mtch and Vps13D mitochondrial size EM
0.085	0.221
0.228	0.117		Column B	NP1-GAL4>Mtch RNAi
0.162	0.289		vs.	vs.
0.093	0.421		Column A	W1118
0.111	0.232
0.089	0.246		Unpaired t test
0.055	0.192		P value	<0.0001
0.312	0.298		P value summary	****
0.114	0.227		Significantly different (P < 0.05)?	Yes
0.355	0.22		One- or two-tailed P value?	Two-tailed
0.128	0.262		t, df	t=5.563, df=98
0.377	0.243
0.231	0.121		How big is the difference?
0.104	0.173		Mean of column A	0.1493
0.124	0.326		Mean of column B	0.2778
0.0457	0.114		Difference between means (B - A) ± SEM	0.1285 ± 0.02310
0.079	0.157		95% confidence interval	0.08267 to 0.1743
0.093	0.274		R squared (eta squared)	0.24
0.155	0.115
0.065	0.205		F test to compare variances
0.167	0.203		F, DFn, Dfd	2.362, 49, 49
0.115	0.228		P value	0.0032
0.142	0.249		P value summary	**
0.23	0.234		Significantly different (P < 0.05)?	Yes
0.0895	0.293
0.082	0.53		Data analyzed
0.106	0.198		Sample size, column A	50
0.118	0.168		Sample size, column B	50
0.141	0.359
0.174	0.35
0.076	0.522
0.12	0.915
0.113	0.274
0.0646	0.564
0.202	0.309
0.369	0.325
0.304	0.326
0.096	0.169
0.168	0.357
0.167	0.287
0.102	0.43
0.103	0.292
0.111	0.142
0.089	0.262
0.085	0.252
0.25	0.172
0.388	0.212
0.067	0.272

## Sheet: Fig 2B
MtchΔ/+	MtchΔ
41.803	1.696		Table Analyzed	Mtch 2a Vps13D mean intensity
32.504	2.928
62.416	2.586		Column B	MtchΔ
34.204	1.84		vs.	vs.
67.324	3.486		Column A	MtchΔ/+
84.213	4.787
58.093	1.307		Paired t test
58.755	2.834		P value	<0.0001
35.669	4.226		P value summary	****
32.246	2.479		Significantly different (P < 0.05)?	Yes
			One- or two-tailed P value?	Two-tailed
			t, df	t=8.634, df=9
			Number of pairs	10
			How big is the difference?
			Mean of differences (B - A)	-47.91
			SD of differences	17.55
			SEM of differences	5.549
			95% confidence interval	-60.46 to -35.35
			R squared (partial eta squared)	0.8923
			How effective was the pairing?
			Correlation coefficient (r)	0.4061
			P value (one tailed)	0.1221
			P value summary	ns
			Was the pairing significantly effective?	No

## Sheet: Fig 2E
Control	Vps13D RNAi		Table Analyzed	Vps13D RNAi Mtch HA mean intensity
15.993	49.698
18.05	44.133		Column B	Vps13D RNAi
26.102	46.703		vs.	vs.
12.367	62.197		Column A	Control
28.384	32.411
19.388	34.259		Paired t test
5.457	23.313		P value	0.002
5.072	81.741		P value summary	**
4.161	44.697		Significantly different (P < 0.05)?	Yes
25.714	31.719		One- or two-tailed P value?	Two-tailed
18.421	22.755		t, df	t=4.029, df=11
18.143	28.04		Number of pairs	12
			How big is the difference?
			Mean of differences (B - A)	25.37
			SD of differences	21.81
			SEM of differences	6.296
			95% confidence interval	11.51 to 39.22
			R squared (partial eta squared)	0.5961
			How effective was the pairing?
			Correlation coefficient (r)	-0.3893
			P value (one tailed)	0.1055
			P value summary	ns
			Was the pairing significantly effective?	No

## Sheet: Fig 2I
MtchΔ/+	MtchΔ	Vps13D [MI]/+	Vps13D [MI]	MtchΔ, Vps13D [MI]/+	MtchΔ, Vps13D [MI]
10.049	114.454	7.328	59.328	10.408	64.043
18.68	50.13	6.011	33.587	5.369	67.177
7.985	111.931	7.184	73.562	2.017	59.514
2.214	77.033	2.162	49.733	7.256	39.788
3.281	42.366	0.918	69.442	4.969	57.957
6.448	84.756	1.142	79.149	3.055	79.211
13.981	70.056	1.618	103.886	4.331	53.672
9.861	126.84	2.882	116.592	3.147	82.437
7.108	94.365	3.858	46.158	4.175	71.96
6.347	64.775	3.131	55.495	0.878	69.568
Table Analyzed	Mtch Vps13D combined Atp5a mean intensity	Table Analyzed	Mtch Vps13D combined Atp5a mean intensity	Table Analyzed	Mtch Vps13D combined Atp5a mean intensity
Column B	MtchΔ	Column D	Vps13D [MI]	Column F	MtchΔ, Vps13D [MI]
vs.	vs.	vs.	vs.	vs.	vs.
Column A	MtchΔ/+	Column C	Vps13D [MI]/+	Column E	MtchΔ, Vps13D [MI]/+
Paired t test		Paired t test		Paired t test
P value	<0.0001	P value	<0.0001	P value	<0.0001
P value summary	****	P value summary	****	P value summary	****
Significantly different (P < 0.05)?	Yes	Significantly different (P < 0.05)?	Yes	Significantly different (P < 0.05)?	Yes
One- or two-tailed P value?	Two-tailed	One- or two-tailed P value?	Two-tailed	One- or two-tailed P value?	Two-tailed
t, df	t=8.254, df=9	t, df	t=7.661, df=9	t, df	t=13.65, df=9
Number of pairs	10	Number of pairs	10	Number of pairs	10
How big is the difference?		How big is the difference?		How big is the difference?
Mean of differences (B - A)	75.08	Mean of differences (D - C)	65.07	Mean of differences (F - E)	59.97
SD of differences	28.76	SD of differences	26.86	SD of differences	13.89
SEM of differences	9.095	SEM of differences	8.494	SEM of differences	4.393
95% confidence interval	54.50 to 95.65	95% confidence interval	45.86 to 84.28	95% confidence interval	50.04 to 69.91
R squared (partial eta squared)	0.8833	R squared (partial eta squared)	0.867	R squared (partial eta squared)	0.9539
How effective was the pairing?		How effective was the pairing?		How effective was the pairing?
Correlation coefficient (r)	-0.03491	Correlation coefficient (r)	-0.3665	Correlation coefficient (r)	-0.4013
P value (one tailed)	0.4619	P value (one tailed)	0.1488	P value (one tailed)	0.1252
P value summary	ns	P value summary	ns	P value summary	ns
Was the pairing significantly effective?	No	Was the pairing significantly effective?	No	Was the pairing significantly effective?	No

## Sheet: Fig 3B
MtchΔ/+	MtchΔ		Table Analyzed	Mtch mutant PINK-GFP mean intensity
10.331	72.825
3.42	38.267		Column B	MtchΔ
11.771	44.8		vs.	vs.
7.272	30.332		Column A	MtchΔ/+
5.723	31.731
3.016	43.155		Paired t test
1.775	20.881		P value	<0.0001
3.734	26.009		P value summary	****
4.539	19.847		Significantly different (P < 0.05)?	Yes
5.602	23.991		One- or two-tailed P value?	Two-tailed
			t, df	t=6.623, df=9
			Number of pairs	10
			How big is the difference?
			Mean of differences (B - A)	29.47
			SD of differences	14.07
			SEM of differences	4.449
			95% confidence interval	19.40 to 39.53
			R squared (partial eta squared)	0.8297
			How effective was the pairing?
			Correlation coefficient (r)	0.6281
			P value (one tailed)	0.0259
			P value summary	*
			Was the pairing significantly effective?	Yes

## Sheet: Fig 3D
MtchΔ/+	MtchΔ		Table Analyzed	Mtch 2a Phospho-ubiquitin mean intensity
2.529	84.486
8.917	54.873		Column B	MtchΔ
5.815	75.271		vs.	vs.
15.334	59.802		Column A	MtchΔ/+
9.33	64.99
4.576	103.547		Paired t test
9.675	42.278		P value	<0.0001
4.872	102.227		P value summary	****
1.906	67.167		Significantly different (P < 0.05)?	Yes
2.443	70.365		One- or two-tailed P value?	Two-tailed
			t, df	t=9.403, df=9
			Number of pairs	10
			How big is the difference?
			Mean of differences (B - A)	65.96
			SD of differences	22.18
			SEM of differences	7.015
			95% confidence interval	50.09 to 81.83
			R squared (partial eta squared)	0.9076
			How effective was the pairing?
			Correlation coefficient (r)	-0.5283
			P value (one tailed)	0.0582
			P value summary	ns
			Was the pairing significantly effective?	No

## Sheet: Fig 3F
PINK[B9]/+	PINK[B9]
8.177	53.184		Table Analyzed	PINKB9 Mtch HA mean intensity
9.072	37.495
4.283	54.838		Column B	PINK[B9]
21.124	92.823		vs.	vs.
6.853	57.612		Column A	PINK[B9]/+
9.926	65.22
12.731	60.757		Paired t test
14.195	76.509		P value	<0.0001
15.469	34.804		P value summary	****
16.828	47.845		Significantly different (P < 0.05)?	Yes
28.176	56.738		One- or two-tailed P value?	Two-tailed
			t, df	t=9.200, df=10
			Number of pairs	11
			How big is the difference?
			Mean of differences (B - A)	44.64
			SD of differences	16.09
			SEM of differences	4.852
			95% confidence interval	33.82 to 55.45
			R squared (partial eta squared)	0.8943
			How effective was the pairing?
			Correlation coefficient (r)	0.2637
			P value (one tailed)	0.2167
			P value summary	ns
			Was the pairing significantly effective?	No

[truncated: 22 more sheets: Fig 3J, Fig 4D, Fig 4F, Fig 4H, Fig 4I, Fig 4K, Fig 4M, Fig S1B, Fig S1D, Fig S1H, Fig S2D, Fig S2F, Fig S3D, Fig S3H, Fig S4D, Fig S5B, Fig S6B, Fig S6D, Fig S6E, Fig S6G …]
